# Supplementary material for: Trastuzumab-Mediated Antibody-Dependent Cell-Mediated Cytotoxicity (ADCC) Enhances Natural Killer Cell Cytotoxicity in HER2-Overexpressing Ovarian Cancer
Source: Int J Mol Sci. 2024 Oct 31;25(21):11733. doi: 10.3390/ijms252111733 (PMC11545925; doi:10.3390/ijms252111733)
Supplement: Supplementary file 1 [file ijms-25-11733-s001.zip]

Archive with 1 entries (1 files):
- ijms-3245345-supplementary.pdf
